# Supplementary material for: The LEDGF/p75 Integrase Binding Domain Interactome Contributes to the Survival, Clonogenicity, and Tumorsphere Formation of Docetaxel-Resistant Prostate Cancer Cells
Source: Cells. 2021 Oct 12;10(10):2723. doi: 10.3390/cells10102723 (PMC8534522; doi:10.3390/cells10102723)
Supplement: Supplementary file 1 [file cells-10-02723-s001.zip]

Archive with 1 entries (1 files):
- cells-1348272-supplementary.pdf
